# Supplementary material for: Kinetic Investigation of Tobermorite Synthesis for the Recovery of Carcinogenic Respirable Crystalline Silica (RCS)
Source: ACS Omega. 2025 Oct 24;10(43):51284–96. doi: 10.1021/acsomega.5c06547 (PMC12593074; doi:10.1021/acsomega.5c06547)
Supplement: Supplementary file 2 [file ao5c06547_si_002.zip]

Archive with 55 entries (48 files):
- Appendix-A/M1-120/
- Appendix-A/M1-120/M1-108H-120.RAW
- Appendix-A/M1-120/M1-12H-120.RAW
- Appendix-A/M1-120/M1-144H-120.RAW
- Appendix-A/M1-120/M1-24H-120.RAW
- Appendix-A/M1-120/M1-36H-120.RAW
- Appendix-A/M1-120/M1-48H-120.RAW
- Appendix-A/M1-120/M1-72H-120.RAW
- Appendix-A/M1-130/
- Appendix-A/M1-130/M1-108H-130.RAW
- Appendix-A/M1-130/M1-12H-130.RAW
- Appendix-A/M1-130/M1-144H-130.RAW
- Appendix-A/M1-130/M1-24H-130.RAW
- Appendix-A/M1-130/M1-36H-130.RAW
- Appendix-A/M1-130/M1-48H-130.RAW
- Appendix-A/M1-130/M1-72H-130.RAW
- Appendix-A/M1-140/
- Appendix-A/M1-140/M1-108H-140.RAW
- Appendix-A/M1-140/M1-12H-140.RAW
- Appendix-A/M1-140/M1-144H-140.RAW
- Appendix-A/M1-140/M1-24H-140.RAW
- Appendix-A/M1-140/M1-36H-140.RAW
- Appendix-A/M1-140/M1-48H-140.RAW
- Appendix-A/M1-140/M1-72H-140.RAW
- Appendix-A/M2-120/
- Appendix-A/M2-120/M2-108H-120.RAW
- Appendix-A/M2-120/M2-12H-120.RAW
- Appendix-A/M2-120/M2-144H-120.RAW
- Appendix-A/M2-120/M2-24H-120.RAW
- Appendix-A/M2-120/M2-36H-120.RAW
- Appendix-A/M2-120/M2-48H-120.RAW
- Appendix-A/M2-120/M2-72H-120.RAW
- Appendix-A/M2-130/
- Appendix-A/M2-130/M2-108H-130.RAW
- Appendix-A/M2-130/M2-12H-130.RAW
- Appendix-A/M2-130/M2-144H-130.RAW
- Appendix-A/M2-130/M2-24H-130.RAW
- Appendix-A/M2-130/M2-36H-130.RAW
- Appendix-A/M2-130/M2-48H-130.RAW
- Appendix-A/M2-130/M2-72H-130.RAW
- Appendix-A/M2-140/
- Appendix-A/M2-140/M2-108H-140.RAW
- Appendix-A/M2-140/M2-12H-140.RAW
- Appendix-A/M2-140/M2-144H-140.RAW
- Appendix-A/M2-140/M2-24H-140.RAW
- Appendix-A/M2-140/M2-36H-140.RAW
- Appendix-A/M2-140/M2-48H-140.RAW
- Appendix-A/M2-140/M2-72H-140.RAW
- Appendix-A/MATERIALS/
- Appendix-A/MATERIALS/KRYAS.RAW
- Appendix-A/MATERIALS/M1.RAW
- Appendix-A/MATERIALS/M2.RAW
- Appendix-A/MATERIALS/QD.RAW
- Appendix-A/MATERIALS/ZT.RAW
- Appendix-A/PLEASE-READ-ME.txt
