# Supplementary material for: Kinetic Investigation of Tobermorite Synthesis for the Recovery of Carcinogenic Respirable Crystalline Silica (RCS)
Source: ACS Omega. 2025 Oct 24;10(43):51284–96. doi: 10.1021/acsomega.5c06547 (PMC12593074; doi:10.1021/acsomega.5c06547)
Supplement: Supplementary file 2 [file ao5c06547_si_002.zip › Appendix-A/PLEASE-READ-ME.txt]

1) The files relating to xx derive from past measurements (see Table 1) and were therefore collected under significantly different experimental conditions.

2) In some measurements, a line appears at the beginning of the diffractogram; this is due to the displacement correction made taking into account the internal standard.

3) The internal corundum standard is present in all samples.
